# Supplementary material for: Antiallergic Effects of N,N-dicoumaroylspermidine Isolated from Lithospermum erythrorhizon on Mast Cells and Ovalbumin-Induced Allergic Rhinitis
Source: Int J Mol Sci. 2022 Sep 8;23(18):10403. doi: 10.3390/ijms231810403 (PMC9499623; doi:10.3390/ijms231810403)
Supplement: Supplementary file 1 [file ijms-23-10403-s001.zip]

Archive with 1 entries (1 files):
- ijms-1907587-supplementary.pdf
